# Supplementary material for: A Fast, Reliable Oil-In-Water Microemulsion Procedure for Silica Coating of Ferromagnetic Zn Ferrite Nanoparticles Capable of Inducing Cancer Cell Death In Vitro
Source: Biomedicines. 2022 Jul 8;10(7):1647. doi: 10.3390/biomedicines10071647 (PMC9313231; doi:10.3390/biomedicines10071647)
Supplement: Supplementary file 1 [file biomedicines-10-01647-s001.zip]

Archive with 1 entries (1 files):
- biomedicines-1771237-supplementary.pdf
